# Supplementary material for: Understanding the Molecular Mechanisms of Incomptine A in Treating Non-Hodgkin Lymphoma Associated with U-937 Cells: Bioinformatics Approaches, Part I
Source: Pharmaceuticals (Basel). 2024 Dec 24;18(1):5. doi: 10.3390/ph18010005 (PMC11768224; doi:10.3390/ph18010005)
Supplement: Supplementary file 1 [file pharmaceuticals-18-00005-s001.zip]

Archive with 1 entries (1 files):
- pharmaceuticals-3318477-supplementary.pdf
